# Supplementary material for: JacLy: a Jacobian-based method for the inference of metabolic interactions from the covariance of steady-state metabolome data
Source: PeerJ. 2018 Dec 6;6:e6034. doi: 10.7717/peerj.6034 (PMC6286809; doi:10.7717/peerj.6034)
Supplement: Data S1 [file peerj-06-6034-s001.zip]

Archive with 7 entries (5 files):
- Supplemental Data S1- Matlab Codes to generate SDE data for yeast/
- Supplemental Data S1- Matlab Codes to generate SDE data for yeast/Teusink model/
- Supplemental Data S1- Matlab Codes to generate SDE data for yeast/Teusink model/main_teusink.m
- Supplemental Data S1- Matlab Codes to generate SDE data for yeast/Teusink model/Mteusink_sdefile.m
- Supplemental Data S1- Matlab Codes to generate SDE data for yeast/Teusink model/SDE_milstein_IC_jb.m
- Supplemental Data S1- Matlab Codes to generate SDE data for yeast/Teusink model/TeusinkHQ.m
- Supplemental Data S1- Matlab Codes to generate SDE data for yeast/Teusink model/TeusinkModel.m
