# Supplementary material for: JacLy: a Jacobian-based method for the inference of metabolic interactions from the covariance of steady-state metabolome data
Source: PeerJ. 2018 Dec 6;6:e6034. doi: 10.7717/peerj.6034 (PMC6286809; doi:10.7717/peerj.6034)
Supplement: Data S1 [file peerj-06-6034-s001.zip › Supplemental Data S1- Matlab Codes to generate SDE data for yeast/Teusink model/SDE_milstein_IC_jb.m]

% This is not the original file supplied by the toolbox.
% It was modified by Joke Blom.
% The main modification is:
% original file stores not only the last point of integration but also all
% the values over the integration time.
% And this creates memory problems if you simulate 1000 experiments at the
% same time (numsim parameter in the main files)
% Joke blom changed the file so that only the end points of integrations
% are saved.
% 
% I also added another change so that initial conditions are slightly
% different in each of 1000 (or numsim) experimetns.

function xhat = SDE_milstein(bigtheta,PROBLEM,OWNTIME,NUMDEPVARS,NUMSIM,SDETYPE,SEED)

% Fixed stepsize Milstein scheme for the numerical solution of multi-dimensional systems of Ito or Stratonovich SDEs with 'DIAGONAL NOISE' (see [1] page 348).
%
% usage: xhat = SDE_milstein(bigtheta,PROBLEM,OWNTIME,NUMDEPVARS,NUMSIM,SDETYPE,SEED)
%
% IN:     bigtheta; complete vector of structural model parameters
%         PROBLEM; the user defined name of the current problem/experiment/example etc. (e.g. 'mySDE')
%         OWNTIME; vector containing the equispaced simulation times sorted in ascending order. 
%                  It has starting simulation-time in first and ending simulation-time in last position. 
%                  Thus OWNTIME(i) - OWNTIME(i-1) = h, where h is the fixed stepsize 
%                  for the numerical intregration (i=2,3,...)
%         NUMDEPVARS; the number of dependent variables, i.e. the SDE dimension
%         NUMSIM; the number of desired simulations for the SDE numerical integration
%         SDETYPE; the SDE definition: can be 'Ito' or 'Strat' (Stratonovich)
%         SEED; the seed for the generation of pseudo-random normal variates, i.e. the argument for randn('state',SEED);
%               type 'help randn' for details;
% OUTPUT: xhat; the array of the SDE approximated solution at times OWNTIME
%
% REFERENCE: [1] Kloeden and Platen "Numerical solution of Stochastic Differential Equations", Springer-Verlag 1992

% Copyright (C) 2007, Umberto Picchini  
% umberto.picchini@biomatematica.it
% http://www.biomatematica.it/Pages/Picchini.html
%
% This program is free software; you can redistribute it and/or modify
% it under the terms of the GNU General Public License as published by
% the Free Software Foundation; either version 2 of the License, or
% (at your option) any later version.
% 
% This program is distributed in the hope that it will be useful,
% but WITHOUT ANY WARRANTY; without even the implied warranty of
% MERCHANTABILITY or FITNESS FOR A PARTICULAR PURPOSE.  See the
% GNU General Public License for more details.
% 
% You should have received a copy of the GNU General Public License
% along with this program.  If not, see <http://www.gnu.org/licenses/>.

% input check
error(nargchk(7, 7, nargin));
[n1,n2]=rat(NUMSIM);
if(~isequal(n2,1) || isempty(NUMSIM) || NUMSIM <= 0)
    error('The number of trajectories NUMSIM must be a positive integer');
end
[n1,n2]=rat(NUMDEPVARS);
if(~isequal(n2,1) || isempty(NUMDEPVARS) || NUMDEPVARS <= 0)
    error('The number of variables NUMDEPVARS must be a positive integer');
end
if(strcmp(upper(SDETYPE),'ITO')==0 && strcmp(upper(SDETYPE),'STRAT')==0)
    error('SDETYPE must be ''ITO'' or ''STRAT'' (Stratonovich)');
end


N = length(OWNTIME);
 handle = waitbar(0,'Computing trajectories...');

[t, xstart] = feval([PROBLEM, '_sdefile'],OWNTIME(1),[],'init',bigtheta,SDETYPE,NUMDEPVARS,NUMSIM);  % initial conditions
XVARS = zeros(1,NUMSIM*NUMDEPVARS);  % the predictions matrix
xstart = xstart';
rnm = 1 + 0.05*randn(1,NUMDEPVARS*NUMSIM); % BEN EKLEDIM
XVARS(1,:) = xstart([1:size(xstart,1)]' * ones(1,NUMSIM), :)'.*rnm;; % ugly but faster than XVARS(1,:) = repmat(xstart,1,NUMSIM);
% NOW: Initial conditions are slightly different in each run: TC 

% Control the generation of the pseudo-random standard gaussian draws to
% get repeatable results
if(isempty(SEED))
    randn('state',0);
else
    randn('state',SEED);
end 

for j=2:N
    waitbar((j-1)/(N-1));
    % t is inherited as the starting time for this interval
    x = XVARS(1,:);           % the value(s) of XVARS at the start of the interval
    h = OWNTIME(j)- t;           % the delta time (end - start) -> fixed size of the step .
    
    % Wiener increments generation with 'antithetic variates' variance reduction method
    Winc = zeros(1,NUMDEPVARS*NUMSIM);
    if(mod(NUMDEPVARS*NUMSIM,2)==0)
        Winc(1 : NUMDEPVARS * NUMSIM/2) = sqrt(h)*randn(1,NUMDEPVARS * NUMSIM/2); % the Wiener increment(s) dWj; 
        Winc(NUMDEPVARS * NUMSIM/2 + 1 : end) = -Winc(1 : NUMDEPVARS * NUMSIM/2); % retrieve the other half of the increments using the 'antithetic variates' variance reduction method;
    else
       % adjustment when (number of simulations * number of variables) is odd
        Winc(1 : round(NUMSIM*NUMDEPVARS/2)) = sqrt(h)*randn(1,round(NUMSIM*NUMDEPVARS/2));  % the Wiener increment(s) dWj; 
        Winc(round(NUMSIM*NUMDEPVARS/2)+1:end) = -Winc(1 : round(NUMSIM*NUMDEPVARS/2)-1);  % retrieve the other half of the increments using the 'antithetic variates' variance reduction method;
    end
   
    [f,g,dg] = feval([PROBLEM, '_sdefile'], t, x, [], bigtheta,SDETYPE,NUMDEPVARS,NUMSIM);     % the sdefile output

    switch upper(SDETYPE)
    case 'ITO'
          XVARS(1, :) = x + f * h + g .* Winc + 1/2 * g .* dg .* (Winc.^2-h) ;  % the Milstein scheme for Ito SDEs with 'diagonal noise' 
    case 'STRAT'
          XVARS(1, :) = x + f * h + g .* Winc + 1/2 * g .* dg .* Winc.^2 ;  % the Milstein scheme for Stratonovich SDEs with 'diagonal noise'      
    end

    t = OWNTIME(j);    % now both t and j refer to the end-of-interval   
end

xhat = XVARS;
close(handle);
