# Supplementary material for: JacLy: a Jacobian-based method for the inference of metabolic interactions from the covariance of steady-state metabolome data
Source: PeerJ. 2018 Dec 6;6:e6034. doi: 10.7717/peerj.6034 (PMC6286809; doi:10.7717/peerj.6034)
Supplement: Data S2 [file peerj-06-6034-s002.zip]

Archive with 22 entries (21 files):
- JacLyCodes/
- JacLyCodes/addnoise.m
- JacLyCodes/AnalyzeTheScanResults.m
- JacLyCodes/anonymous_fitness.m
- JacLyCodes/anonymous_vectorized_fitness.m
- JacLyCodes/CObyCOR.m
- JacLyCodes/Ecoli.mat
- JacLyCodes/ecoliSDE.mat
- JacLyCodes/ecoliSDEinitpop.mat
- JacLyCodes/Ecoli_ScanResults.mat
- JacLyCodes/GGMinfer.m
- JacLyCodes/inference.m
- JacLyCodes/lyap2.m
- JacLyCodes/MainScript.m
- JacLyCodes/MakeAoutofC.m
- JacLyCodes/sparsechildcrossover.m
- JacLyCodes/sparsecreation.m
- JacLyCodes/sparsemakermutation.m
- JacLyCodes/Yeast.mat
- JacLyCodes/yeastSDE.mat
- JacLyCodes/yeastSDEinitpop.mat
- JacLyCodes/Yeast_ScanResults.mat
