# Supplementary material for: JacLy: a Jacobian-based method for the inference of metabolic interactions from the covariance of steady-state metabolome data
Source: PeerJ. 2018 Dec 6;6:e6034. doi: 10.7717/peerj.6034 (PMC6286809; doi:10.7717/peerj.6034)
Supplement: Data S2 [file peerj-06-6034-s002.zip › JacLyCodes/addnoise.m]

function noisyC = addnoise(C,m,s)
%
% This function takes in a matrix C (e.g, covariance matrix of data) and
% symmetrically multiply each element of that matrix with a random number 
% sampled from normal distribution with mean value m and standard deviation
% s.

r = m + s.*randn(size(C));

% Make the noisefactor symmetric
r = triu(r,1)+transpose(triu(r,1))+eye(size(r)).*r;

noisyC = r.*C;
