# Supplementary material for: JacLy: a Jacobian-based method for the inference of metabolic interactions from the covariance of steady-state metabolome data
Source: PeerJ. 2018 Dec 6;6:e6034. doi: 10.7717/peerj.6034 (PMC6286809; doi:10.7717/peerj.6034)
Supplement: Data S2 [file peerj-06-6034-s002.zip › JacLyCodes/anonymous_fitness.m]

function f = anonymous_fitness(Jvec,OtherInputs)

% warning off all

n = OtherInputs.n;
lambda = OtherInputs.lambda;
A = OtherInputs.A;
d = OtherInputs.d;
residulimit = OtherInputs.residulimit;
links = OtherInputs.links;
nolinks = OtherInputs.nolinks;
TNids = OtherInputs.TNids;

virJ = 2*ones(n);   % Basis for Virtual Jacobian
virJ = virJ - eye(n);   % main diagonal set to 1
virJvec = virJ(:);     % vectorized virJ
virJvec(links) = 1;
virJvec(nolinks) = 0;
virJvec(TNids) = 0;

B = reshape(virJvec,n,n);
I = triu(ones(size(B)),1);
Bupvec = B(find(I));
Bupvec(find(Bupvec==2)) = Jvec; % assigning the bitstring elements to the Virtual Jacobian

virJ = zeros(n);
virJvec = virJ(:); 
virJvec(find(I)) = Bupvec;
virJ = reshape(virJvec,n,n);
virJ = virJ + virJ' + eye(n);   % Final Virtual Binary Jacobian

virJvec = virJ(:);

zeroindx = find(virJvec==0);

B = A;
B(:,zeroindx) = [];
xopt = B\d;
ress = (norm(B*xopt-d))^2;

reskislim = 1e-5;   % We decided to make it a constant instead of being dependent on residulimit
nzero1 = length(find(abs(xopt)<= reskislim )) + length(zeroindx);
nzeromax = ceil(0.9*(n^2-n));
nzero = min(nzero1,nzeromax);

if ress <= residulimit
    mini=-log10(residulimit)-((-log10(residulimit))+log10(ress))/20;
else
    mini=-log10(ress);
end

f = -(mini+lambda*nzero);
