# Supplementary material for: JacLy: a Jacobian-based method for the inference of metabolic interactions from the covariance of steady-state metabolome data
Source: PeerJ. 2018 Dec 6;6:e6034. doi: 10.7717/peerj.6034 (PMC6286809; doi:10.7717/peerj.6034)
Supplement: Data S2 [file peerj-06-6034-s002.zip › JacLyCodes/lyap2.m]

function X = lyap2(A, B, C)
%LYAP2  Lyapunov equation solution using eigenvalue decomposition. 
%   X = LYAP2(A,C) solves the special form of the Lyapunov matrix 
%   equation:
%
%       A*X + X*A' = -C
%
%   X = LYAP2(A,B,C) solves the general form of the Lyapunov matrix
%   equation:
%
%       A*X + X*B = -C
%
%   LYAP2 is faster and generally more accurate than LYAP except when 
%   A or B have repeated roots. 
%
%   See also DLYAP.

%   A.C.W. Grace  10-25-89
%   Copyright 1986-2002 The MathWorks, Inc. 
%   $Revision: 1.9 $  $Date: 2002/04/10 06:32:59 $

[ma,na] = size(A);
[mb,nb] = size(B);
if ((ma ~= na) | (mb ~= nb))
     error('Dimensions of A and B do not agree.');
elseif ma==0,
    X = [];
    return
end

% Perform eigenvalue  decomposition on A and B 
[T,DA]=eig(A);
if nargin==3
    [mc,nc] = size(C);
    if ((mc ~= ma) | (nc ~= mb)), error('Dimensions of C do not agree'); end
    [U,DB]=eig(B);
    X=-T*(T\C*U./(DA*ones(ma,mb)+ones(ma,mb)*DB))/U;
else
% Shortcut for AX+XA'+C=0
% Note B is really C for two input arguments
    IT=inv(T);  
    DA=DA*ones(ma,ma);
    X=-T*(IT*B*IT.'./(DA+DA.'))*T.';
    C=0;
end
    
% ignore complex part if real inputs (better be small)
    if ~(any(any(imag(A))) | any(any(imag(B))) | any(any(imag(C))))
        X = real(X);
    end
