# Supplementary material for: JacLy: a Jacobian-based method for the inference of metabolic interactions from the covariance of steady-state metabolome data
Source: PeerJ. 2018 Dec 6;6:e6034. doi: 10.7717/peerj.6034 (PMC6286809; doi:10.7717/peerj.6034)
Supplement: Data S2 [file peerj-06-6034-s002.zip › JacLyCodes/sparsechildcrossover.m]

function xoverKids  = sparsechildcrossover(parents,options,GenomeLength,FitnessFcn,unused,thisPopulation,MinSparsity)
%CROSSOVERSCATTERED Position independent crossover function.
%   XOVERKIDS = CROSSOVERSCATTERED(PARENTS,OPTIONS,GENOMELENGTH, ...
%   FITNESSFCN,SCORES,THISPOPULATION) creates the crossover children XOVERKIDS
%   of the given population THISPOPULATION using the available PARENTS.
%   In single or double point crossover, genomes that are near each other tend
%   to survive together, whereas genomes that are far apart tend to be
%   separated. The technique used here eliminates that effect. Each gene has an
%   equal chance of coming from either parent. This is sometimes called uniform
%   or random crossover.
%
%   Example:
%    Create an options structure using CROSSOVERSCATTERED as the crossover
%    function
%     options = gaoptimset('CrossoverFcn' ,@crossoverscattered);

%   Copyright 2003-2007 The MathWorks, Inc.
%   $Revision: 1.1.6.1 $  $Date: 2009/08/29 08:24:20 $


% How many children to produce?
nKids = length(parents)/2;
% Extract information about linear constraints, if any
linCon = options.LinearConstr;
constr = ~isequal(linCon.type,'unconstrained');
% Allocate space for the kids
xoverKids = zeros(nKids,GenomeLength);

% To move through the parents twice as fast as thekids are
% being produced, a separate index for the parents is needed
index = 1;
% for each kid...
for i=1:nKids
    % get parents
    r1 = parents(index);
    index = index + 1;
    r2 = parents(index);
    index = index + 1;
    % Randomly select half of the genes from each parent
    % This loop may seem like brute force, but it is twice as fast as the
    % vectorized version, because it does no allocation.
    for j = 1:GenomeLength
        if(rand > 0.5)
            xoverKids(i,j) = thisPopulation(r1,j);
        else
            xoverKids(i,j) = thisPopulation(r2,j);
        end
    end
    %%% This part added by JKh %%% Start
    ONgenes = find(xoverKids(i,:));   
    NofZeros = GenomeLength-length(ONgenes);
    MinofZeros = ceil(MinSparsity*GenomeLength);
    if NofZeros < MinofZeros
        indx = randperm(length(ONgenes),MinofZeros-NofZeros);
        xoverKids(i,ONgenes(indx)) = 0; % force mutating some 1s to 0s
    end
    %%% This part added by JKh %%% END    
    
    % Make sure that offspring are feasible w.r.t. linear constraints
    if constr
        feasible  = isTrialFeasible(xoverKids(i,:)',linCon.Aineq,linCon.bineq,linCon.Aeq, ...
            linCon.beq,linCon.lb,linCon.ub,sqrt(options.TolCon));
        if ~feasible % Kid is not feasible
            % Children are arithmetic mean of two parents (feasible w.r.t
            % linear constraints)
            alpha = rand;
            xoverKids(i,:) = alpha*thisPopulation(r1,:) + ...
                (1-alpha)*thisPopulation(r2,:);
        end
    end
end
